# Supplementary material for: Structure–Activity Relationship and Stage-Dependent Inhibition of Adipogenesis by Curcuminoid Derivatives in 3T3-L1 Cells
Source: Nutrients. 2026 Apr 18;18(8):1285. doi: 10.3390/nu18081285 (PMC13118917; doi:10.3390/nu18081285)
Supplement: Supplementary file 1 [file nutrients-18-01285-s001.zip]

Archive with 2 entries (2 files):
- Sup Table S2_curcuminoids_Araki et al.pdf
- Sup Table S1_curcuminoids_Araki et al.pdf
